# Supplementary material for: mRNA‐Lipid Nanoparticle‐Mediated Restoration of PTPN14 Exhibits Antitumor Effects by Overcoming Anoikis Resistance in Triple‐Negative Breast Cancer
Source: Adv Sci (Weinh). 2024 Jun 21;11(32):2309988. doi: 10.1002/advs.202309988 (PMC11348215; doi:10.1002/advs.202309988)
Supplement: Supplementary file 2 — Supplemental Table 1 [file ADVS-11-2309988-s001.xlsx]

## Sheet: Supplementary Table 1
			Supplementary Table 1: Clinical features of enrolled breast cancer patients.
			For each patient, the table shows patient age, initial AJCC stage, Lymph-node status, ER, PR, HER2 and Ki67 status of the primary tumor.
			Patient	Age	AJCC Stage 8th Edition	TNM staging	ER %	PR %	HER2	Ki-67 %
			1	33	IV	TXN1M1	70	30	Negative	30
			2	35	IV	T2N2M1	Negative	Negative	3+	35
			3	36	IV	T1N3M1	Negative	Negative	2+	35
			4	36	IV	T1N2M1	Negative	Negative	3+	70
			5	38	IV	T2N3M1	Negative	1	1+	40
			6	39	IV	T3N2M1	70	Negative	1+	80
			7	41	IV	T1N3M1	40	40	1+	<1
			8	41	IV	T3N3M1	50	Negative	1+	30
			9	41	IV	T2N2M1	90	90	2+	40
			10	41	IV	T1N0M1	Negative	1	Negative	90
			11	42	IV	T2N3M1	Negative	Negative	Negative	60
			12	42	IV	T2N3M1	Negative	Negative	2+	30
			13	42	IV	T2N2M1	95	10	Negative	30
			14	45	IV	T3N3M1	Negative	Negative	Negative	70
			15	46	IV	T2N3M1	Negative	Negative	3+	50
			16	48	IV	T2N0M1	Negative	Negative	Negative	30
			17	48	IV	T2N1M1	95	70	2+	10
			18	48	IV	TXN1M1	70	5	Negative	40
			19	48	IV	T2N0M1	90	95	Negative	5
			20	49	IV	T4N3M1	Negative	Negative	1+	30
			21	49	IV	T2N2M1	80	80	1+	50
			22	49	IV	T2N1M1	10	5	Negative	50
			23	50	IV	T1N1M1	80	20	3+	20
			24	51	IV	T2N0M1	90	30	1+	15
			25	51	IV	T3N3M1	Negative	Negative	2+	40
			26	51	IV	T3N3M1	Negative	Negative	Negative	95
			27	52	IIIA	T2N2M0	70	70	Negative	40
			28	52	IV	T2N1M1	70	3	2+	8
			29	53	IV	T2N1M1	Negative	Negative	Negative	60
			30	54	IV	T3N1M1	Negative	Negative	3+	30
			31	54	IV	T2N2M1	Negative	Negative	Negative	70
			32	55	IV	TXN2M1	Negative	Negative	Negative	60
			33	55	IV	T3N2M1	90	90	1+	5
			34	56	IV	T4N2M1	90	5	Negative	20
			35	56	IIIC	T1N3M0	60	Negative	3+	60
			36	56	IIIC	T1N3M0	30	Negative	3+	5
			37	57	IV	T2N1M1	Negative	10	3+	50
			38	57	IV	T3N3M1	95	3	Negative	70
			39	57	IV	T2N3M1	Negative	Negative	Negative	10
			40	59	IV	T2N3M1	90	30	Negative	20
			41	59	IV	T1N0M1	Negative	10	3+	2
			42	60	IV	T2N2M1	Negative	Negative	3+	5
			43	60	IV	T1N3M1	Negative	Negative	Negative	95
			44	61	IV	T2N1M1	Negative	Negative	Negative	60
			45	61	IV	T1N1M1	90	50	1+	20
			46	61	IV	T2N0M1	Negative	Negative	Negative	20
			47	61	IV	T3N3M1	2	8	3+	30
			48	61	IV	T2N2M1	90	Negative	2+	30
			49	71	IV	T2N2M1	90	5	1+	15
			50	75	IV	T1N1M1	80	10	2+	5
			51	80	IV	T1N0M1	Negative	Negative	2+	30
			52	39	IV	T2N2M1	Negative	Negative	3+	20
			53	42	IV	T2N2M1	Negative	Negative	Negative	50
